# Supplementary material for: The Combination of Shaking and Yellow-Light Withering Promote the Volatile Aroma Components and the Aroma Quality of Black Tea
Source: Foods. 2025 Feb 23;14(5):758. doi: 10.3390/foods14050758 (PMC11899712; doi:10.3390/foods14050758)
Supplement: Supplementary file 1 [file foods-14-00758-s001.zip]

Archive with 1 entries (1 files):
- foods-3489764-supplementary.pdf
